# Supplementary material for: Diabetes-Related Microvascular Complications in Primary Health Care Settings in the West Bank, Palestine
Source: J Clin Med. 2023 Oct 24;12(21):6719. doi: 10.3390/jcm12216719 (PMC10649955; doi:10.3390/jcm12216719)
Supplement: Supplementary file 1 [file jcm-12-06719-s001.zip]

Archive with 1 entries (1 files):
- jcm-2663383-supplementary.pdf
